# Supplementary material for: Practice Changes in Checkpoint Inhibitor-Induced Immune-Related Adverse Event Management at a Tertiary Care Center
Source: Cancers (Basel). 2024 Jan 15;16(2):369. doi: 10.3390/cancers16020369 (PMC10814014; doi:10.3390/cancers16020369)
Supplement: Supplementary file 1 [file cancers-16-00369-s001.zip]

Archive with 1 entries (1 files):
- cancers-2792396-supplementary.pdf
